# Supplementary material for: Metabolomics and Human Health: Progress, Insights, Challenges and the Concept of a Healthy Metabolome
Source: Biomolecules. 2026 May 5;16(5):683. doi: 10.3390/biom16050683 (PMC13204543; doi:10.3390/biom16050683)
Supplement: Supplementary file 1 [file biomolecules-16-00683-s001.zip]

Archive with 1 entries (1 files):
- biomolecules-4112102-supplementary.pdf
